# Supplementary material for: Seroprevalence and associated risk factors for feline panleukopenia virus infection among managed giant pandas in China
Source: Vet Res. 2026 Jun 15;57:109. doi: 10.1186/s13567-026-01796-w (PMC13267628; doi:10.1186/s13567-026-01796-w)
Supplement: Supplementary file 1 — Additional file 1. Sampling frequency distribution among the 136 giant pandas. This file contains a frequency table showing the number of sampling times per individual, as well as the distribution of individuals with or without transfer history. [file 13567_2026_1796_MOESM1_ESM.xlsx]

## Sheet: Sheet1
Sampling frequency distribution among the 136 giant pandas
Number of years sampled	Number of individuals	With transfer history	Without transfer history
1 year (sampled once)	71	35	36
2 years (sampled twice)	24	18	6
3 years (sampled three times)	23	15	8
4 years (sampled four times)	16	9	7
5 years (sampled five times)	2	1	1
Total	136	78	58
