# Supplementary material for: Seroprevalence and associated risk factors for feline panleukopenia virus infection among managed giant pandas in China
Source: Vet Res. 2026 Jun 15;57:109. doi: 10.1186/s13567-026-01796-w (PMC13267628; doi:10.1186/s13567-026-01796-w)
Supplement: Supplementary file 2 — Additional file 2. Detailed sampling history of the 18 individuals with ≥ 4 sampling years. This file lists the 18 giant pandas that were sampled in four or more different years. For each individual, the sampling years, transfer history, and the corresponding antibody resultsare provided. The data support the longitudinal and cross‑sectional analyses presented in the manuscript. [file 13567_2026_1796_MOESM2_ESM.xlsx]

## Sheet: Sheet1
Detailed sampling history of the 18 individuals with ≥4 sampling years
Individual ID	Transfer history	Years of sampling	Results（year: result）
1	No	2015, 2016, 2017, 2018, 2020	2015: Pos, 2016: Pos, 2017: Pos, 2018: Pos, 2020: Pos
2	No	2016, 2018, 2021, 2023	2016: Neg, 2018: Neg, 2021: Neg, 2023: Neg
3	No	2015, 2016, 2018, 2019	2015: Pos, 2016: Pos, 2018: Pos, 2019: Pos
4	No	2015, 2016, 2018, 2020	2015: Pos, 2016: Pos, 2018: Pos, 2020: Pos
5	No	2015, 2016, 2018, 2020	2015: Pos, 2016: Pos, 2018: Neg, 2020: Pos
6	No	2015, 2017, 2018, 2020	2015: Pos, 2017: Pos, 2018: Pos, 2020: Pos
7	No	2015, 2016, 2017, 2018	2015: Pos, 2016: Pos, 2017: Pos, 2018: Pos
8	No	2015, 2018, 2019, 2023	2015: Pos, 2018: Pos, 2019: Pos, 2023: Pos
9	Yes	2015, 2018, 2020, 2023	2015: Neg, 2018: Neg, 2020: Neg, 2023: Pos
10	Yes	2015, 2017, 2018, 2019	2015: Pos, 2017: Pos, 2018: Pos, 2019: Pos
11	Yes	2017, 2018, 2019, 2020	2017: Neg, 2018: Neg, 2019: Pos, 2020: Pos
12	Yes	2017, 2018, 2020, 2023	2017: Pos, 2018: Pos, 2020: Pos, 2023: Pos
13	Yes	2016, 2017, 2018, 2020	2016: Neg, 2017: Neg, 2018: Neg, 2020: Pos
14	Yes	2018, 2019, 2020, 2023	2018: Neg, 2019: Neg, 2020: Pos, 2023: Pos
15	Yes	2015, 2017, 2018, 2020	2015: Neg, 2017: Neg, 2018: Neg, 2020: Pos
16	Yes	2015, 2016, 2017, 2018	2015: Pos, 2016: Pos, 2017: Pos, 2018: Pos
17	Yes	2015, 2016, 2017, 2018	2015: Neg, 2016: Neg, 2017: Pos, 2018: Neg
18	Yes	2015, 2016, 2017, 2018, 2020	2015: Neg, 2016: Neg, 2017: Pos, 2018: Neg, 2020: Pos
